# Supplementary material for: Early detection of pancreatic cancer by comprehensive serum miRNA sequencing with automated machine learning
Source: Br J Cancer. 2024 Aug 28;131(7):1158–68. doi: 10.1038/s41416-024-02794-5 (PMC11442445; doi:10.1038/s41416-024-02794-5)
Supplement: Supplementary file 1 — supplemental Table 1 [file 41416_2024_2794_MOESM1_ESM.xlsx]

## Sheet: Supplementary Table 1
	Supplementary Table 1. The 230 miRNAs and their sequences used for PCA,
	t-SNE, UMAP and hierarchical unsupervised clustering analysis.
	Number	miRNA	Sequence
	1	hsa-let-7a-5p	UGAGGUAGUAGGUUGUAUAGUU
	2	hsa-let-7b-5p	UGAGGUAGUAGGUUGUGUGGUU
	3	hsa-let-7c-5p	UGAGGUAGUAGGUUGUAUGGUU
	4	hsa-let-7d-3p	CUAUACGACCUGCUGCCUUUCU
	5	hsa-let-7d-5p	AGAGGUAGUAGGUUGCAUAGUU
	6	hsa-let-7e-5p	UGAGGUAGGAGGUUGUAUAGUU
	7	hsa-let-7f-5p	UGAGGUAGUAGAUUGUAUAGUU
	8	hsa-let-7g-5p	UGAGGUAGUAGUUUGUACAGUU
	9	hsa-let-7i-3p	CUGCGCAAGCUACUGCCUUGCU
	10	hsa-let-7i-5p	UGAGGUAGUAGUUUGUGCUGUU
	11	hsa-miR-100-5p	AACCCGUAGAUCCGAACUUGUG
	12	hsa-miR-101-3p	UACAGUACUGUGAUAACUGAA
	13	hsa-miR-103a-3p	AGCAGCAUUGUACAGGGCUAUGA
	14	hsa-miR-103b	UCAUAGCCCUGUACAAUGCUGCU
	15	hsa-miR-106b-3p	CCGCACUGUGGGUACUUGCUGC
	16	hsa-miR-106b-5p	UAAAGUGCUGACAGUGCAGAU
	17	hsa-miR-107	AGCAGCAUUGUACAGGGCUAUCA
	18	hsa-miR-10a-5p	UACCCUGUAGAUCCGAAUUUGUG
	19	hsa-miR-10b-5p	UACCCUGUAGAACCGAAUUUGUG
	20	hsa-miR-1180-3p	UUUCCGGCUCGCGUGGGUGUGU
	21	hsa-miR-122-5p	UGGAGUGUGACAAUGGUGUUUG
	22	hsa-miR-1246	AAUGGAUUUUUGGAGCAGG
	23	hsa-miR-1255b-5p	CGGAUGAGCAAAGAAAGUGGUU
	24	hsa-miR-125a-5p	UCCCUGAGACCCUUUAACCUGUGA
	25	hsa-miR-125b-5p	UCCCUGAGACCCUAACUUGUGA
	26	hsa-miR-126-3p	UCGUACCGUGAGUAAUAAUGCG
	27	hsa-miR-126-5p	CAUUAUUACUUUUGGUACGCG
	28	hsa-miR-127-3p	UCGGAUCCGUCUGAGCUUGGCU
	29	hsa-miR-1277-3p	UACGUAGAUAUAUAUGUAUUUU
	30	hsa-miR-1277-5p	AAAUAUAUAUAUAUAUGUACGUAU
	31	hsa-miR-128-3p	UCACAGUGAACCGGUCUCUUU
	32	hsa-miR-1301-3p	UUGCAGCUGCCUGGGAGUGACUUC
	33	hsa-miR-1306-5p	CCACCUCCCCUGCAAACGUCCA
	34	hsa-miR-1307-3p	ACUCGGCGUGGCGUCGGUCGUG
	35	hsa-miR-1307-5p	UCGACCGGACCUCGACCGGCU
	36	hsa-miR-130a-3p	CAGUGCAAUGUUAAAAGGGCAU
	37	hsa-miR-130b-3p	CAGUGCAAUGAUGAAAGGGCAU
	38	hsa-miR-132-3p	UAACAGUCUACAGCCAUGGUCG
	39	hsa-miR-134-5p	UGUGACUGGUUGACCAGAGGGG
	40	hsa-miR-139-3p	UGGAGACGCGGCCCUGUUGGAGU
	41	hsa-miR-139-5p	UCUACAGUGCACGUGUCUCCAGU
	42	hsa-miR-1-3p	UGGAAUGUAAAGAAGUAUGUAU
	43	hsa-miR-140-3p	UACCACAGGGUAGAACCACGG
	44	hsa-miR-140-5p	CAGUGGUUUUACCCUAUGGUAG
	45	hsa-miR-141-3p	UAACACUGUCUGGUAAAGAUGG
	46	hsa-miR-142-3p	UGUAGUGUUUCCUACUUUAUGGA
	47	hsa-miR-142-5p	CAUAAAGUAGAAAGCACUACU
	48	hsa-miR-143-3p	UGAGAUGAAGCACUGUAGCUC
	49	hsa-miR-144-3p	UACAGUAUAGAUGAUGUACU
	50	hsa-miR-144-5p	GGAUAUCAUCAUAUACUGUAAG
	51	hsa-miR-145-5p	GUCCAGUUUUCCCAGGAAUCCCU
	52	hsa-miR-146a-5p	UGAGAACUGAAUUCCAUGGGUU
	53	hsa-miR-146b-3p	UGCCCUGUGGACUCAGUUCUGG
	54	hsa-miR-146b-5p	UGAGAACUGAAUUCCAUAGGCU
	55	hsa-miR-148a-3p	UCAGUGCACUACAGAACUUUGU
	56	hsa-miR-148b-3p	UCAGUGCAUCACAGAACUUUGU
	57	hsa-miR-150-5p	UCUCCCAACCCUUGUACCAGUG
	58	hsa-miR-151a-3p	CUAGACUGAAGCUCCUUGAGG
	59	hsa-miR-151a-5p, hsa-miR-151b-5p	UCGAGGAGCUCACAGUCU
	60	hsa-miR-152-3p	UCAGUGCAUGACAGAACUUGG
	61	hsa-miR-155-5p	UUAAUGCUAAUCGUGAUAGGGGU
	62	hsa-miR-15a-5p	UAGCAGCACAUAAUGGUUUGUG
	63	hsa-miR-15b-3p	CGAAUCAUUAUUUGCUGCUCUA
	64	hsa-miR-15b-5p	UAGCAGCACAUCAUGGUUUACA
	65	hsa-miR-16-2-3p	CCAAUAUUACUGUGCUGCUUUA
	66	hsa-miR-16-5p	UAGCAGCACGUAAAUAUUGGCG
	67	hsa-miR-17-5p	CAAAGUGCUUACAGUGCAGGUAG
	68	hsa-miR-181a-2-3p	ACCACUGACCGUUGACUGUACC
	69	hsa-miR-181a-5p	AACAUUCAACGCUGUCGGUGAGU
	70	hsa-miR-181b-5p	AACAUUCAUUGCUGUCGGUGGGU
	71	hsa-miR-182-5p	UUUGGCAAUGGUAGAACUCACACU
	72	hsa-miR-183-5p	UAUGGCACUGGUAGAAUUCACU
	73	hsa-miR-185-5p	UGGAGAGAAAGGCAGUUCCUGA
	74	hsa-miR-186-5p	CAAAGAAUUCUCCUUUUGGGCU
	75	hsa-miR-18a-5p	UAAGGUGCAUCUAGUGCAGAUAG
	76	hsa-miR-190a-5p	UGAUAUGUUUGAUAUAUUAGGU
	77	hsa-miR-190b	UGAUAUGUUUGAUAUUGGGUU
	78	hsa-miR-191-3p	GCUGCGCUUGGAUUUCGUCCCC
	79	hsa-miR-191-5p	CAACGGAAUCCCAAAAGCAGCUG
	80	hsa-miR-192-5p	CUGACCUAUGAAUUGACAGCC
	81	hsa-miR-193a-5p	UGGGUCUUUGCGGGCGAGAUGA
	82	hsa-miR-194-5p	UGUAACAGCAACUCCAUGUGGA
	83	hsa-miR-195-5p	UAGCAGCACAGAAAUAUUGGC
	84	hsa-miR-196b-5p	UAGGUAGUUUCCUGUUGUUGGG
	85	hsa-miR-197-3p	UUCACCACCUUCUCCACCCAGC
	86	hsa-miR-199a-3p	ACAGUAGUCUGCACAUUGGUUA
	87	hsa-miR-199a-5p	CCCAGUGUUCAGACUACCUGUUC
	88	hsa-miR-199b-3p	ACAGUAGUCUGCACAUUGGUUA
	89	hsa-miR-199b-5p	CCCAGUGUUUAGACUAUCUGUUC
	90	hsa-miR-19a-3p	UGUGCAAAUCUAUGCAAAACUGA
	91	hsa-miR-19b-3p	UGUGCAAAUCCAUGCAAAACUGA
	92	hsa-miR-200a-3p	UAACACUGUCUGGUAACGAUGU
	93	hsa-miR-200b-3p	UAAUACUGCCUGGUAAUGAUGA
	94	hsa-miR-200c-3p	UAAUACUGCCGGGUAAUGAUGGA
	95	hsa-miR-203a-3p	GUGAAAUGUUUAGGACCACUAG
	96	hsa-miR-205-5p	UCCUUCAUUCCACCGGAGUCUG
	97	hsa-miR-206	UGGAAUGUAAGGAAGUGUGUGG
	98	hsa-miR-20a-5p	UAAAGUGCUUAUAGUGCAGGUAG
	99	hsa-miR-20b-5p	CAAAGUGCUCAUAGUGCAGGUAG
	100	hsa-miR-210-3p	CUGUGCGUGUGACAGCGGCUGA
	101	hsa-miR-2110	UUGGGGAAACGGCCGCUGAGUG
	102	hsa-miR-215-5p	AUGACCUAUGAAUUGACAGAC
	103	hsa-miR-21-5p	UAGCUUAUCAGACUGAUGUUGA
	104	hsa-miR-221-3p	AGCUACAUUGUCUGCUGGGUUUC
	105	hsa-miR-222-3p	AGCUACAUCUGGCUACUGGGU
	106	hsa-miR-223-3p	UGUCAGUUUGUCAAAUACCCCA
	107	hsa-miR-223-5p	CGUGUAUUUGACAAGCUGAGUU
	108	hsa-miR-22-3p	AAGCUGCCAGUUGAAGAACUGU
	109	hsa-miR-224-5p	CAAGUCACUAGUGGUUCCGUU
	110	hsa-miR-22-5p	AGUUCUUCAGUGGCAAGCUUUA
	111	hsa-miR-2355-3p	AUUGUCCUUGCUGUUUGGAGAU
	112	hsa-miR-23a-3p	AUCACAUUGCCAGGGAUUUCC
	113	hsa-miR-23b-3p	AUCACAUUGCCAGGGAUUACC
	114	hsa-miR-24-3p	UGGCUCAGUUCAGCAGGAACAG
	115	hsa-miR-25-3p	CAUUGCACUUGUCUCGGUCUGA
	116	hsa-miR-26a-5p	UUCAAGUAAUCCAGGAUAGGCU
	117	hsa-miR-26b-3p	CCUGUUCUCCAUUACUUGGCUC
	118	hsa-miR-26b-5p	UUCAAGUAAUUCAGGAUAGGU
	119	hsa-miR-27a-3p	UUCACAGUGGCUAAGUUCCGC
	120	hsa-miR-27b-3p	UUCACAGUGGCUAAGUUCUGC
	121	hsa-miR-28-3p	CACUAGAUUGUGAGCUCCUGGA
	122	hsa-miR-29a-3p	UAGCACCAUCUGAAAUCGGUUA
	123	hsa-miR-29b-3p	UAGCACCAUUUGAAAUCAGUGUU
	124	hsa-miR-29c-3p	UAGCACCAUUUGAAAUCGGUUA
	125	hsa-miR-29c-5p	UGACCGAUUUCUCCUGGUGUUC
	126	hsa-miR-301a-3p	CAGUGCAAUAGUAUUGUCAAAGC
	127	hsa-miR-30a-3p	CUUUCAGUCGGAUGUUUGCAGC
	128	hsa-miR-30a-5p	UGUAAACAUCCUCGACUGGAAG
	129	hsa-miR-30b-5p	UGUAAACAUCCUACACUCAGCU
	130	hsa-miR-30c-5p	UGUAAACAUCCUACACUCUCAGC
	131	hsa-miR-30d-3p	CUUUCAGUCAGAUGUUUGCUGC
	132	hsa-miR-30d-5p	UGUAAACAUCCCCGACUGGAAG
	133	hsa-miR-30e-3p	CUUUCAGUCGGAUGUUUACAGC
	134	hsa-miR-30e-5p	UGUAAACAUCCUUGACUGGAAG
	135	hsa-miR-320a	AAAAGCUGGGUUGAGAGGGCGA
	136	hsa-miR-320b	AAAAGCUGGGUUGAGAGGGCAA
	137	hsa-miR-320c	AAAAGCUGGGUUGAGAGGGU
	138	hsa-miR-320d	AAAAGCUGGGUUGAGAGGA
	139	hsa-miR-324-3p	ACUGCCCCAGGUGCUGCUGG
	140	hsa-miR-324-5p	CGCAUCCCCUAGGGCAUUGGUGU
	141	hsa-miR-32-5p	UAUUGCACAUUACUAAGUUGCA
	142	hsa-miR-326	CCUCUGGGCCCUUCCUCCAG
	143	hsa-miR-328-3p	CUGGCCCUCUCUGCCCUUCCGU
	144	hsa-miR-331-3p	GCCCCUGGGCCUAUCCUAGAA
	145	hsa-miR-335-5p	UCAAGAGCAAUAACGAAAAAUGU
	146	hsa-miR-337-5p	GAACGGCUUCAUACAGGAGUU
	147	hsa-miR-338-3p	UCCAGCAUCAGUGAUUUUGUUG
	148	hsa-miR-339-3p	UGAGCGCCUCGACGACAGAGCCG
	149	hsa-miR-339-5p	UCCCUGUCCUCCAGGAGCUCACG
	150	hsa-miR-33a-5p	GUGCAUUGUAGUUGCAUUGCA
	151	hsa-miR-340-5p	UUAUAAAGCAAUGAGACUGAUU
	152	hsa-miR-342-3p	UCUCACACAGAAAUCGCACCCGU
	153	hsa-miR-345-5p	GCUGACUCCUAGUCCAGGGCUC
	154	hsa-miR-34a-5p	UGGCAGUGUCUUAGCUGGUUGU
	155	hsa-miR-3613-5p	UGUUGUACUUUUUUUUUUGUUC
	156	hsa-miR-361-3p	UCCCCCAGGUGUGAUUCUGAUUU
	157	hsa-miR-3615	UCUCUCGGCUCCUCGCGGCUC
	158	hsa-miR-361-5p	UUAUCAGAAUCUCCAGGGGUAC
	159	hsa-miR-363-3p	AAUUGCACGGUAUCCAUCUGUA
	160	hsa-miR-369-5p	AGAUCGACCGUGUUAUAUUCGC
	161	hsa-miR-374a-3p	CUUAUCAGAUUGUAUUGUAAUU
	162	hsa-miR-374a-5p	UUAUAAUACAACCUGAUAAGUG
	163	hsa-miR-374b-5p	AUAUAAUACAACCUGCUAAGUG
	164	hsa-miR-375	UUUGUUCGUUCGGCUCGCGUGA
	165	hsa-miR-378a-3p	ACUGGACUUGGAGUCAGAAGGC
	166	hsa-miR-378c	ACUGGACUUGGAGUCAGAAGAGUGG
	167	hsa-miR-381-3p	UAUACAAGGGCAAGCUCUCUGU
	168	hsa-miR-382-5p	GAAGUUGUUCGUGGUGGAUUCG
	169	hsa-miR-409-3p	GAAUGUUGCUCGGUGAACCCCU
	170	hsa-miR-411-5p	UAGUAGACCGUAUAGCGUACG
	171	hsa-miR-421	AUCAACAGACAUUAAUUGGGCGC
	172	hsa-miR-423-3p	AGCUCGGUCUGAGGCCCCUCAGU
	173	hsa-miR-423-5p	UGAGGGGCAGAGAGCGAGACUUU
	174	hsa-miR-424-5p	CAGCAGCAAUUCAUGUUUUGAA
	175	hsa-miR-425-3p	AUCGGGAAUGUCGUGUCCGCCC
	176	hsa-miR-425-5p	AAUGACACGAUCACUCCCGUUGA
	177	hsa-miR-429	UAAUACUGUCUGGUAAAACCGU
	178	hsa-miR-431-5p	UGUCUUGCAGGCCGUCAUGCA
	179	hsa-miR-432-5p	UCUUGGAGUAGGUCAUUGGGUGG
	180	hsa-miR-4433b-5p	AUGUCCCACCCCCACUCCUGU
	181	hsa-miR-450b-5p	UUUUGCAAUAUGUUCCUGAAUA
	182	hsa-miR-451a	AAACCGUUACCAUUACUGAGUU
	183	hsa-miR-451b	UAGCAAGAGAACCAUUACCAUU
	184	hsa-miR-4532	CCCCGGGGAGCCCGGCG
	185	hsa-miR-454-3p	UAGUGCAAUAUUGCUUAUAGGGU
	186	hsa-miR-4732-3p	GCCCUGACCUGUCCUGUUCUG
	187	hsa-miR-4732-5p	UGUAGAGCAGGGAGCAGGAAGCU
	188	hsa-miR-483-3p	UCACUCCUCUCCUCCCGUCUU
	189	hsa-miR-483-5p	AAGACGGGAGGAAAGAAGGGAG
	190	hsa-miR-484	UCAGGCUCAGUCCCCUCCCGAU
	191	hsa-miR-486-3p	CGGGGCAGCUCAGUACAGGAU
	192	hsa-miR-486-5p	UCCUGUACUGAGCUGCCCCGAG
	193	hsa-miR-503-5p	UAGCAGCGGGAACAGUUCUGCAG
	194	hsa-miR-505-3p	CGUCAACACUUGCUGGUUUCCU
	195	hsa-miR-532-3p	CCUCCCACACCCAAGGCUUGCA
	196	hsa-miR-532-5p	CAUGCCUUGAGUGUAGGACCGU
	197	hsa-miR-542-3p	UGUGACAGAUUGAUAACUGAAA
	198	hsa-miR-548ap-5p, hsa-miR-548j-5p	AAAAGUAAUUGCGGUCUUU
	199	hsa-miR-574-3p	CACGCUCAUGCACACACCCACA
	200	hsa-miR-574-5p	UGAGUGUGUGUGUGUGAGUGUGU
	201	hsa-miR-576-5p	AUUCUAAUUUCUCCACGUCUUU
	202	hsa-miR-584-5p	UUAUGGUUUGCCUGGGACUGAG
	203	hsa-miR-590-3p	UAAUUUUAUGUAUAAGCUAGU
	204	hsa-miR-598-3p	UACGUCAUCGUUGUCAUCGUCA
	205	hsa-miR-625-3p	GACUAUAGAACUUUCCCCCUCA
	206	hsa-miR-625-5p	AGGGGGAAAGUUCUAUAGUCC
	207	hsa-miR-627-5p	GUGAGUCUCUAAGAAAAGAGGA
	208	hsa-miR-628-3p	UCUAGUAAGAGUGGCAGUCGA
	209	hsa-miR-628-5p	AUGCUGACAUAUUUACUAGAGG
	210	hsa-miR-629-5p	UGGGUUUACGUUGGGAGAACU
	211	hsa-miR-651-5p	UUUAGGAUAAGCUUGACUUUUG
	212	hsa-miR-652-3p	AAUGGCGCCACUAGGGUUGUG
	213	hsa-miR-660-5p	UACCCAUUGCAUAUCGGAGUUG
	214	hsa-miR-664a-5p	ACUGGCUAGGGAAAAUGAUUGGAU
	215	hsa-miR-671-5p	AGGAAGCCCUGGAGGGGCUGGAG
	216	hsa-miR-6852-3p	UGUCCUCUGUUCCUCAG
	217	hsa-miR-744-5p	UGCGGGGCUAGGGCUAACAGCA
	218	hsa-miR-7-5p	UGGAAGACUAGUGAUUUUGUUGU
	219	hsa-miR-769-5p	UGAGACCUCUGGGUUCUGAGCU
	220	hsa-miR-92a-3p	UAUUGCACUUGUCCCGGCCUGU
	221	hsa-miR-92b-3p	UAUUGCACUCGUCCCGGCCUCC
	222	hsa-miR-93-5p	CAAAGUGCUGUUCGUGCAGGUAG
	223	hsa-miR-941	CACCCGGCUGUGUGCACAUGUGC
	224	hsa-miR-942-5p	UCUUCUCUGUUUUGGCCAUGUG
	225	hsa-miR-95-3p	UUCAACGGGUAUUUAUUGAGCA
	226	hsa-miR-9-5p	UCUUUGGUUAUCUAGCUGUAUGA
	227	hsa-miR-96-5p	UUUGGCACUAGCACAUUUUUGCU
	228	hsa-miR-98-5p	UGAGGUAGUAAGUUGUAUUGUU
	229	hsa-miR-99a-5p	AACCCGUAGAUCCGAUCUUGUG
	230	hsa-miR-99b-5p	CACCCGUAGAACCGACCUUGCG
