# Supplementary material for: Early detection of pancreatic cancer by comprehensive serum miRNA sequencing with automated machine learning
Source: Br J Cancer. 2024 Aug 28;131(7):1158–68. doi: 10.1038/s41416-024-02794-5 (PMC11442445; doi:10.1038/s41416-024-02794-5)
Supplement: Supplementary file 2 — supplemental Table 2 [file 41416_2024_2794_MOESM2_ESM.xlsx]

## Sheet: Supplementary Table 2
	Supplementary Table 2. The 100 miRNAs and their sequences used for model
	constructions.
	Number	miRNA	Sequence
	1	hsa-let-7a-5p	UGAGGUAGUAGGUUGUAUAGUU
	2	hsa-let-7b-5p	UGAGGUAGUAGGUUGUGUGGUU
	3	hsa-let-7c-5p	UGAGGUAGUAGGUUGUAUGGUU
	4	hsa-let-7d-3p	CUAUACGACCUGCUGCCUUUCU
	5	hsa-let-7d-5p	AGAGGUAGUAGGUUGCAUAGUU
	6	hsa-let-7e-5p	UGAGGUAGGAGGUUGUAUAGUU
	7	hsa-let-7f-5p	UGAGGUAGUAGAUUGUAUAGUU
	8	hsa-let-7g-5p	UGAGGUAGUAGUUUGUACAGUU
	9	hsa-let-7i-5p	UGAGGUAGUAGUUUGUGCUGUU
	10	hsa-miR-101-3p	UACAGUACUGUGAUAACUGAA
	11	hsa-miR-103a-3p	AGCAGCAUUGUACAGGGCUAUGA
	12	hsa-miR-107	AGCAGCAUUGUACAGGGCUAUCA
	13	hsa-miR-10a-5p	UACCCUGUAGAUCCGAAUUUGUG
	14	hsa-miR-10b-5p	UACCCUGUAGAACCGAAUUUGUG
	15	hsa-miR-122-5p	UGGAGUGUGACAAUGGUGUUUG
	16	hsa-miR-125a-5p	UCCCUGAGACCCUUUAACCUGUGA
	17	hsa-miR-125b-5p	UCCCUGAGACCCUAACUUGUGA
	18	hsa-miR-126-3p	UCGUACCGUGAGUAAUAAUGCG
	19	hsa-miR-126-5p	CAUUAUUACUUUUGGUACGCG
	20	hsa-miR-1277-5p	AAAUAUAUAUAUAUAUGUACGUAU
	21	hsa-miR-128-3p	UCACAGUGAACCGGUCUCUUU
	22	hsa-miR-130a-3p	CAGUGCAAUGUUAAAAGGGCAU
	23	hsa-miR-140-3p	UACCACAGGGUAGAACCACGG
	24	hsa-miR-142-3p	UGUAGUGUUUCCUACUUUAUGGA
	25	hsa-miR-142-5p	CAUAAAGUAGAAAGCACUACU
	26	hsa-miR-143-3p	UGAGAUGAAGCACUGUAGCUC
	27	hsa-miR-144-3p	UACAGUAUAGAUGAUGUACU
	28	hsa-miR-144-5p	GGAUAUCAUCAUAUACUGUAAG
	29	hsa-miR-146a-5p	UGAGAACUGAAUUCCAUGGGUU
	30	hsa-miR-146b-5p	UGAGAACUGAAUUCCAUAGGCU
	31	hsa-miR-148a-3p	UCAGUGCACUACAGAACUUUGU
	32	hsa-miR-148b-3p	UCAGUGCAUCACAGAACUUUGU
	33	hsa-miR-150-5p	UCUCCCAACCCUUGUACCAGUG
	34	hsa-miR-151a-3p	CUAGACUGAAGCUCCUUGAGG
	35	hsa-miR-152-3p	UCAGUGCAUGACAGAACUUGG
	36	hsa-miR-155-5p	UUAAUGCUAAUCGUGAUAGGGGU
	37	hsa-miR-15a-5p	UAGCAGCACAUAAUGGUUUGUG
	38	hsa-miR-15b-5p	UAGCAGCACAUCAUGGUUUACA
	39	hsa-miR-16-5p	UAGCAGCACGUAAAUAUUGGCG
	40	hsa-miR-181a-5p	AACAUUCAACGCUGUCGGUGAGU
	41	hsa-miR-182-5p	UUUGGCAAUGGUAGAACUCACACU
	42	hsa-miR-185-5p	UGGAGAGAAAGGCAGUUCCUGA
	43	hsa-miR-186-5p	CAAAGAAUUCUCCUUUUGGGCU
	44	hsa-miR-190a-5p	UGAUAUGUUUGAUAUAUUAGGU
	45	hsa-miR-191-5p	CAACGGAAUCCCAAAAGCAGCUG
	46	hsa-miR-192-5p	CUGACCUAUGAAUUGACAGCC
	47	hsa-miR-194-5p	UGUAACAGCAACUCCAUGUGGA
	48	hsa-miR-199a-3p	ACAGUAGUCUGCACAUUGGUUA
	49	hsa-miR-199b-3p	ACAGUAGUCUGCACAUUGGUUA
	50	hsa-miR-19a-3p	UGUGCAAAUCUAUGCAAAACUGA
	51	hsa-miR-19b-3p	UGUGCAAAUCCAUGCAAAACUGA
	52	hsa-miR-20a-5p	UAAAGUGCUUAUAGUGCAGGUAG
	53	hsa-miR-20b-5p	CAAAGUGCUCAUAGUGCAGGUAG
	54	hsa-miR-21-5p	UAGCUUAUCAGACUGAUGUUGA
	55	hsa-miR-221-3p	AGCUACAUUGUCUGCUGGGUUUC
	56	hsa-miR-222-3p	AGCUACAUCUGGCUACUGGGU
	57	hsa-miR-223-3p	UGUCAGUUUGUCAAAUACCCCA
	58	hsa-miR-22-3p	AAGCUGCCAGUUGAAGAACUGU
	59	hsa-miR-23a-3p	AUCACAUUGCCAGGGAUUUCC
	60	hsa-miR-23b-3p	AUCACAUUGCCAGGGAUUACC
	61	hsa-miR-24-3p	UGGCUCAGUUCAGCAGGAACAG
	62	hsa-miR-25-3p	CAUUGCACUUGUCUCGGUCUGA
	63	hsa-miR-26a-5p	UUCAAGUAAUCCAGGAUAGGCU
	64	hsa-miR-26b-5p	UUCAAGUAAUUCAGGAUAGGU
	65	hsa-miR-27a-3p	UUCACAGUGGCUAAGUUCCGC
	66	hsa-miR-27b-3p	UUCACAGUGGCUAAGUUCUGC
	67	hsa-miR-28-3p	CACUAGAUUGUGAGCUCCUGGA
	68	hsa-miR-29a-3p	UAGCACCAUCUGAAAUCGGUUA
	69	hsa-miR-29b-3p	UAGCACCAUUUGAAAUCAGUGUU
	70	hsa-miR-29c-3p	UAGCACCAUUUGAAAUCGGUUA
	71	hsa-miR-30a-5p	UGUAAACAUCCUCGACUGGAAG
	72	hsa-miR-30c-5p	UGUAAACAUCCUACACUCUCAGC
	73	hsa-miR-30d-5p	UGUAAACAUCCCCGACUGGAAG
	74	hsa-miR-30e-5p	UGUAAACAUCCUUGACUGGAAG
	75	hsa-miR-320a	AAAAGCUGGGUUGAGAGGGCGA
	76	hsa-miR-32-5p	UAUUGCACAUUACUAAGUUGCA
	77	hsa-miR-335-5p	UCAAGAGCAAUAACGAAAAAUGU
	78	hsa-miR-338-3p	UCCAGCAUCAGUGAUUUUGUUG
	79	hsa-miR-340-5p	UUAUAAAGCAAUGAGACUGAUU
	80	hsa-miR-342-3p	UCUCACACAGAAAUCGCACCCGU
	81	hsa-miR-3613-5p	UGUUGUACUUUUUUUUUUGUUC
	82	hsa-miR-361-5p	UUAUCAGAAUCUCCAGGGGUAC
	83	hsa-miR-363-3p	AAUUGCACGGUAUCCAUCUGUA
	84	hsa-miR-374a-5p	UUAUAAUACAACCUGAUAAGUG
	85	hsa-miR-423-5p	UGAGGGGCAGAGAGCGAGACUUU
	86	hsa-miR-424-5p	CAGCAGCAAUUCAUGUUUUGAA
	87	hsa-miR-425-5p	AAUGACACGAUCACUCCCGUUGA
	88	hsa-miR-451a	AAACCGUUACCAUUACUGAGUU
	89	hsa-miR-454-3p	UAGUGCAAUAUUGCUUAUAGGGU
	90	hsa-miR-484	UCAGGCUCAGUCCCCUCCCGAU
	91	hsa-miR-486-3p	CGGGGCAGCUCAGUACAGGAU
	92	hsa-miR-486-5p	UCCUGUACUGAGCUGCCCCGAG
	93	hsa-miR-584-5p	UUAUGGUUUGCCUGGGACUGAG
	94	hsa-miR-629-5p	UGGGUUUACGUUGGGAGAACU
	95	hsa-miR-660-5p	UACCCAUUGCAUAUCGGAGUUG
	96	hsa-miR-744-5p	UGCGGGGCUAGGGCUAACAGCA
	97	hsa-miR-7-5p	UGGAAGACUAGUGAUUUUGUUGU
	98	hsa-miR-92a-3p	UAUUGCACUUGUCCCGGCCUGU
	99	hsa-miR-93-5p	CAAAGUGCUGUUCGUGCAGGUAG
	100	hsa-miR-98-5p	UGAGGUAGUAAGUUGUAUUGUU
